# Supplementary material for: Dietary Sodium Restriction and Frailty among Middle-Aged and Older Adults: An 8-Year Longitudinal Study
Source: Nutrients. 2024 Feb 20;16(5):580. doi: 10.3390/nu16050580 (PMC10933923; doi:10.3390/nu16050580)
Supplement: Supplementary file 1 [file nutrients-16-00580-s001.zip]

Archive with 1 entries (1 files):
- nutrients-2856808-supplementary.pdf
